# Supplementary material for: Distinct behavior of myelomonocytic cells and CD8 T cells underlies the hepatic response to Listeria monocytogenes
Source: Wellcome Open Res. 2018 Apr 24;3:48. [Version 1] doi: 10.12688/wellcomeopenres.12941.1 (PMC5958313; doi:10.12688/wellcomeopenres.12941.1)
Supplement: Supplementary file 1 [file wellcomeopenres-3-14032-s0000.tgz]

Archive with 1 entries (1 files):
- 6a4077b8-1c6a-416c-a384-fa3bb2cd12dc.zip
